# Supplementary material for: Geochemical and Dietary Drivers of Mercury Bioaccumulation in Estuarine Benthic Invertebrates
Source: Environ Sci Technol. 2022 Jun 30;56(14):10141–8. doi: 10.1021/acs.est.2c03265 (PMC9301910; doi:10.1021/acs.est.2c03265)
Supplement: Supplementary file 2 — es2c03265_si_002.xlsx [file es2c03265_si_002.xlsx]

## Sheet: Supplementary Table S5 and S6
Table S5. Concentrations of MeHg and HgII in invertebrates and sediment collected from M1 systems and calculated BSAFs.
			MeHg concentration (pmol Hg/g dry weight)						HgII concentration (pmol Hg/g dry weight)						MeHg BSAF						HgII BSAF
			Hg Source (added tracers)						Hg Source (added tracers)						Hg Source (added tracers)						Hg Source (added tracers)
Matrix	Mesocosm	Mesocosm replicate	Me198Hg-NOMsed	Me199Hgwt	β200HgSsed	201HgII-NOMsed	HgAmb	204HgII wt	Me198Hg-NOMsed	Me199Hgwt	β200HgSsed	201HgII-NOMsed	HgAmb	204HgII wt	Me198Hg-NOMsed	Me199Hgwt	β200HgSsed	201HgII-NOMsed	HgAmb	204HgII wt	Me198Hg-NOMsed	Me199Hgwt	β200HgSsed	201HgII-NOMsed	HgAmb	204HgII wt
Amphipods	M1- NPhigh	1	28.0435	106.42	3.46135	7.94941	86.4481	4.68665							25.1701	459.742	7.40762	12.336	33.2363	50.0084
		2	9.844	147.986	0.949192	0.398784	33.2412	4.92525							10.151	772.548	3.86614	1.21734	12.4267	45.1381
		3
	M1-TM	1	2.8882	222.758	1.69736	0.817706	106.813	3.0353	9.07545		9.42447	3.96858	47.9004	90.9434	3.09813	955.214	6.71642	2.67283	31.2113	22.3475	3.13466		0.0154706	0.0764222	0.1234	31.4646
		2	20.1052	257.405	2.34909	1.17789	151.38	4.06302	4.70518	21.7056	12.4993	5.38045	87.0197	91.5472	21.1647	916.107	8.3969	3.26733	47.9675	54.2478	1.69888	7.67089	0.0243384	0.117242	0.223373	24.2697
		3	8.52063	77.0308	1.33413	0.72743	100.543	1.76258	5.78239		11.2129	4.70515	15.0375	77.8179	8.2594	392.241	5.45819	2.04163	31.9153	19.5796	2.01489		0.0208432	0.104025	0.031962	20.8762
	M1-NPlow	1	1.29146	67.6827	0.806569	0.319416	17.5488	0.599591							1.70981	315.395	3.70143	1.34446	6.52523	9.49985	0	0	0	0	0	0
		2	17.3205	186.274	0.977859	0.425392	24.7397	2.80908	1.76657	34.196	9.40347	3.89581	0.329923	164.455	20.8134	793.775	3.29104	1.1355	7.08085	27.8055	0.640855	12.0607	0.0154571	0.0920354	0.000850085	42.9284
		3	5.37077	157.7	0.599583	0.214313	18.4817	3.08526
Chironomids	M1- NPhigh	1	10.4	34.3441	1.95062	3.59997	34.0398	2.51737	4.09589	6.90746	55.6782	63.7322	984.2	103.119	9.33444	148.369	4.17451	5.58647	13.0871	26.8613	1.236	2.43347	0.0863604	0.996551	2.50428	17.2304
		2	22.2137	40.769	1.86879	4.78459	43.299	8.4622	3.48162	15.6088	49.4294	59.7133	663.567	341.542	22.9064	212.831	7.61173	14.6056	16.1867	77.553	1.23501	5.42576	0.0968362	1.34715	1.66789	90.6973
		3
	M1-TM	1	5.78291	15.1099	4.88235	2.78741	36.2071	3.59776	6.04985	5.63232	38.9013	52.7391	1128.86	122.614	6.20322	64.7932	19.3193	9.1112	10.5799	26.4886	2.08962	1.98996	0.0638578	1.01559	2.90813	42.4219
		2	35.9941	34.8103	3.55636	5.1697	49.2427	3.53189	6.11376		200.783	145.854	460.216	238.054	37.8909	123.89	12.7123	14.3401	15.6034	47.1564	2.20746		0.390961	3.17821	1.18134	63.1096
		3
	M1-NPlow	1	7.09349	18.2913	1.93512	3.73289	39.2695	4.67389	6.57797	15.8016	56.426	78.2702	1139.18	226.845	9.39131	85.2354	8.88049	15.7122	14.6017	74.0527	1.88618	5.53392	0.0964727	1.52127	2.5353	37.506
		2	16.7726	18.2293	4.04532	4.56774	92.5935	9.96463							20.155	77.6811	13.6148	12.1926	26.5016	98.634	0	0	0	0	0	0
		3	36.3183	214.001	1.60084	2.45091	80.4222	5.73103							42.4301	659.274	5.30241	6.32737	23.5412	70.5498	0	0	0	0	0	0
Bivalves	M1- NPhigh	1	34.2504	89.213	3.75774	6.76579	75.8295	2.06292	15.7818	28.3252	64.792	47.7345	832.693	162.512	30.741	385.406	8.04193	10.4992	29.1538	22.0121	4.76242	9.97887	0.100496	0.746402	2.11877	27.1544
		2	18.9368	18.3781	2.00647	2.44522	59.1392	2.67024		9.33867	38.1453	32.0037	772.321	208.205	19.5273	95.9411	8.17254	7.46436	22.1083	24.4718		3.24622	0.0747296	0.722011	1.94124	55.2893
		3	20.5274	52.4414	1.94983	3.96633	81.638	3.36295	15.3719	40.7527	75.7382	47.6354	758.821	190.213	19.1021	252.232	5.41175	9.64055	27.6465	57.397	5.12175	14.2841	0.116639	0.827235	1.53462	51.1212
	M1-TM	1	26.7068	51.135		8.45485	127.786	2.81556	1.10272			43.7629	963.95	124.419	28.6479	219.273		27.6363	37.3398	20.7296	0.38088			0.842733	2.48331	43.0466
		2	46.7666	82.2622	8.39846	6.71769	114.243	6.06189		12.9615	60.1364	78.9017	1388.15	175.248	49.2312	292.772	30.0205	18.634	36.1998	80.9359		4.58067	0.117097	1.71929	3.56326	46.4592
		3	39.1615	63.8319	5.17451	7.94605	96.7215	5.66656			58.0164	71.533	1027.57	191.577	37.9608	325.032	21.17	22.3017	30.7022	62.9469			0.107844	1.58151	2.18408	51.3944
	M1-NPlow	1	10.1184	16.9097	2.6035	2.7157	65.3511	1.7763	1.18651	9.40367	29.0018	39.3712	802.322	206.302	13.3961	78.7978	11.9477	11.4307	24.2998	28.1435	0.34022	3.29329	0.049585	0.765226	1.78561	34.1095
		2	18.2614	21.8317	0.970859	2.55336	65.8986	0.238308	2.6908	6.54838	43.3441	45.3448	777.901	160.566	21.9441	93.0322	3.26749	6.81567	18.8611	2.35887	0.976135	2.30956	0.0712474	1.07124	2.00436	41.9132
		3	26.2519	62.5655	1.43783	3.37103	87.0024	2.74137	4.25539	10.0229	67.8214	63.8803	881.96	229.368	30.6697	192.746	4.76249	8.70277	25.4673	33.7466	1.34937	3.65079	0.108773	1.31843	2.08555	35.9154
Polychaetes	M1- NPhigh	1	17.4373	29.5388	2.01877	3.83638	25.7267	1.36619	1.1529	2.86941	7.62358	9.75211	185.51	40.1093	15.6506	127.609	4.32036	5.95333	9.89101	14.5778	0.347908	1.01088	0.0118246	0.152489	0.472027	6.70192
		2	27.5304	51.0727	2.99511	5.70299	47.9803	7.14883	5.71014	11.4611	7.15986	10.6739	220.111	73.1794	28.3889	266.621	12.1993	17.4091	17.9367	65.5164	2.02553	3.98399	0.0140267	0.240807	0.553252	19.433
		3	34.6744	118.952	1.16223	3.65261	65.6189	5.84947		8.14298	6.72795	7.22586	207.105	59.215	32.2668	572.135	3.22578	8.87804	22.2217	99.8354		2.85418	0.0103612	0.125484	0.418843	15.9145
	M1-TM	1	19.9604	58.237	1.55101	4.57503	68.1291	3.80502	12.4167	16.8331	19.8061	13.1566	349.405	76.8368	21.4112	249.728	6.13728	14.9544	19.9077	28.0146	4.28874	5.94732	0.0325124	0.253353	0.90013	26.584
		2	91.7206	159.826	6.08028	11.9643	119.847	6.42836			6.47097	12.08	239.675	68.0751	96.5542	568.822	21.7341	33.1876	37.9757	85.8287			0.0126002	0.263227	0.615226	18.0471
		3	51.01	84.4119	4.56197	8.18922	93.1864	7.41516			11.5403	15.6383	357.338	66.9944	49.4461	429.825	18.6639	22.9841	29.5801	82.3713			0.0214518	0.345744	0.759514	17.9726
	M1-NPlow	1	105.442	173.867	5.91169		393.973	18.6008			9.47694		0.769487	50.7903	139.599	810.202	27.1294	0	146.493	294.708
		2	50.4627	76.4507	3.11226	7.93073	58.9475	3.62264	5.39019	13.4426	15.6595	15.5996	285.365	82.2311	60.6392	325.782	10.4745	21.1694	16.8716	35.8584	1.95538	4.74111	0.0257404	0.368528	0.735278	21.4652
		3	52.43	153.199	4.09718	10.69	82.7037	9.91665		0.835797	25.4309	18.8039	307.03	100.168	61.2533	471.962	13.5709	27.5978	24.209	122.075		0.304435	0.0407866	0.388096	0.726028	15.6848
Sediment	M1- NPhigh	1	1.11416	0.231478	0.467269	0.644409	2.60102	0.0937173	3.31382	2.83852	644.719	63.9528	393.007	5.98475
		2	0.96976	0.191556	0.245514	0.327586	2.67498	0.109115	2.81909	2.87679	510.444	44.3258	397.849	3.76573
		3	1.07461	0.20791	0.360295	0.411421	2.95292	0.0585911	3.0013	2.853	649.338	57.5839	494.468	3.72082
	M1-TM	1	0.932242	0.233202	0.252719	0.305933	3.42225	0.135823	2.89519	2.83036	609.186	51.9297	388.172	2.89034
		2	0.949939	0.280977	0.279757	0.360506	3.15589	0.0748975	2.76959	2.82961	513.562	45.892	389.572	3.77207
		3	1.03163	0.196387	0.244427	0.356299	3.15031	0.0900212	2.86983	2.87361	537.966	45.2308	470.482	3.72758
	M1-NPlow	1	0.755325	0.214597	0.217907	0.23758	2.68937	0.0631158	3.48747	2.8554	584.89	51.4505	449.326	6.04823
		2	0.832179	0.234668	0.297127	0.374632	3.49389	0.101026	2.75659	2.83533	608.361	42.3294	388.105	3.83091
		3	0.855954	0.324601	0.301908	0.387352	3.41624	0.0812338	3.15361	2.7454	623.511	48.4517	422.89	6.38634
										Calcularted based on 199 HgII max
Table S6. Concentrations of MeHg in invertebrates and sediment collected from M2 systems and calculated BSAFs.
			MeHg concentration (pmol Hg/g dry weight)						MeHg BSAF
			Hg Source (added tracers)						Hg Source (added tracers)
Matrix	Mesocosm	Mesocosm replicate	Me198Hg-NOMsed	Me199Hgwt		200HgII-NOMsed	HgAmb	204HgII wt	Me198Hg-NOMsed	Me199Hgwt		200HgII-NOMsed	HgAmb	204HgII wt
Chironomids	M2	1	32.0685	406.98		8.46644	124.547	10.1706	55.2798	2071.85		17.6478	56.5185	105.226
		2	30.9025	301.372		6.11013	344.184	9.90172	48.095	1701.64		8.73798	171.683	115.069
		3	49.6086	558.728			87.7869	9.3068	55.219	2842.91			39.1072	162.157
Bivalves	M2	1	5.77631	128.2		4.16582	475.696	8.60303	9.95724	652.638		8.68343	215.867	89.0085
		2	10.9429	138.422		5.11914	162.158	2.77146	17.0309	781.576		7.32079	80.8866	32.2073
		3	31.6444	182.556		4.55235	275.439	8.54832	35.2232	928.876		6.0367	122.702	148.942
Polychaetes	M2	1	15.0017	287.564			866.595	4.60589	25.86	1463.93			393.254	47.6533
		2	57.9778	545.948		8.05543	827.21	10.8147	90.2335	3082.6		11.5199	412.623	125.678
		3	16.5799	167.792		7.96503	738.55	2.96107	18.455	853.755		10.5621	329.008	51.5923
Sediment*	M2	1	0.580112	0.196434		0.479744	2.20365	0.0966541
		2	0.642531	0.177106		0.699261	2.00476	0.0860506
		3	0.898396	0.196534		0.754112	2.24478	0.0573937
* Calculated BSAF values for tracers in M2 were corrected for differences in sediment sampling depth between systems by recalculating the average concentration of tracer to the top 1.5 cm, assuming all sediment tracer amount remained at the injected depth (1 cm) ± 0.5 (corrected concentration of tracer = measured quantity of tracer / 1.5 cm; measure quantity of tracer = measured concentration · (…
